# Supplementary material for: Synergistic Efficiency of a Novel Temperate Phage YF1204 and Amikacin Against Carbapenem-Resistant Pseudomonas aeruginosa and Its Biofilms
Source: Microorganisms. 2026 Feb 27;14(3):549. doi: 10.3390/microorganisms14030549 (PMC13028781; doi:10.3390/microorganisms14030549)
Supplement: Supplementary file 1 [file microorganisms-14-00549-s001.zip]

Archive with 1 entries (1 files):
- microorganisms-4150640-supplementary.pdf
